# Supplementary material for: The Role of Probiotics in Preventing Gestational Diabetes: An Umbrella Review
Source: J Clin Med. 2025 Jul 21;14(14):5168. doi: 10.3390/jcm14145168 (PMC12295956; doi:10.3390/jcm14145168)
Supplement: Supplementary file 1 [file jcm-14-05168-s001.zip]

Archive with 1 entries (1 files):
- jcm-3738955-supplementary.pdf
